# Supplementary material for: Factors influencing the benefits of pulmonary rehabilitation in older adults with chronic obstructive pulmonary disease: a prospective study
Source: Front Public Health. 2025 Sep 17;13:1644607. doi: 10.3389/fpubh.2025.1644607 (PMC12483923; doi:10.3389/fpubh.2025.1644607)
Supplement: Supplementary file 1 [file Data_Sheet_1.xlsx]

## Sheet: 肺康复获益前瞻性2
ID	Group	age	Marriage	Education level	Smoking status	Alcohol consumption	BMI	BODE	Chronic pain	Less muscle disease	Status of residence	Economic situation	APGAR	mMRC	Osteoporosis	T0	T1	T2	T3	S0	S1	S2	S3
1	1	0	0	1	1	1	1	0	0	0	0	0	1	2	1	366	364	382	399	54	52	50	48
2	1	1	1	0	1	1	0	1	0	0	0	0	1	2	0	327	329	352	369	53	51	49	49
3	1	0	0	1	1	1	1	0	0	0	0	1	1	2	0	298	295	319	338	48	46	45	42
4	1	1	0	1	1	1	1	1	1	1	1	1	1	2	1	337	333	347	369	43	42	41	38
5	1	0	0	1	1	2	1	2	1	0	1	1	1	2	1	345	361	376	389	46	45	44	41
6	1	0	0	1	1	0	1	1	0	0	0	1	1	1	1	298	307	327	340	45	44	42	40
7	1	0	1	0	2	0	1	0	0	0	0	1	1	1	0	285	317	329	335	43	42	41	38
8	1	0	0	0	1	1	0	1	0	0	0	1	1	1	0	345	350	366	378	39	36	34	33
9	1	1	0	0	1	1	0	1	0	1	0	1	1	2	0	332	339	352	368	38	37	34	32
10	1	1	0	1	1	1	0	0	0	1	0	1	1	2	0	365	372	384	397	45	44	43	39
11	1	1	0	1	0	1	1	0	1	1	0	0	1	2	0	321	329	353	361	37	36	35	31
12	1	2	0	1	0	1	1	0	1	1	1	0	1	3	0	300	306	330	331	38	36	34	32
13	1	2	1	1	1	0	1	0	1	0	0	0	1	3	1	302	316	332	334	39	36	35	32
14	1	2	0	1	1	0	1	1	0	0	1	0	0	3	1	342	350	367	385	41	40	39	34
15	1	2	1	2	1	2	2	1	0	0	0	1	1	3	1	334	338	352	367	42	40	38	36
16	1	2	0	0	2	2	2	1	0	0	0	1	1	1	0	326	329	343	359	45	44	43	40
17	1	2	0	0	2	2	2	1	0	0	0	1	1	1	0	326	329	346	368	46	44	43	40
18	1	1	0	2	1	2	2	2	0	0	0	1	1	1	0	299	306	320	337	43	41	40	38
19	1	1	0	1	1	0	1	2	0	0	1	1	1	1	0	289	294	307	321	47	45	42	41
20	1	0	0	1	0	0	1	2	0	0	1	0	1	1	0	346	344	366	379	50	48	47	42
21	1	0	0	0	1	1	1	2	0	0	1	0	1	1	1	338	336	360	372	51	50	48	45
22	1	0	0	1	0	1	1	1	0	0	1	0	1	2	1	321	317	331	354	52	50	48	46
23	1	0	0	1	2	1	2	1	0	1	0	0	1	2	1	342	350	369	386	43	41	40	37
24	1	0	0	1	1	1	2	1	0	1	0	1	1	2	1	334	339	361	378	45	43	42	39
25	1	0	0	1	1	1	2	1	0	1	0	1	1	2	0	364	364	378	397	46	44	43	40
26	1	0	1	1	1	1	2	1	1	1	0	1	1	2	0	332	329	348	365	44	42	41	39
27	1	0	0	0	1	1	0	2	1	0	1	0	0	3	0	354	352	372	387	43	41	39	37
28	1	0	0	0	0	1	0	2	1	0	1	0	1	3	0	332	337	356	368	46	45	43	40
29	1	2	1	2	1	1	0	2	0	0	1	0	0	3	0	346	350	364	389	48	48	46	43
30	1	0	1	1	0	1	0	2	0	0	1	0	1	3	1	354	361	381	396	52	53	52	46
31	1	1	0	1	1	1	0	0	0	0	0	0	0	3	1	321	320	333	358	51	49	47	44
32	1	1	0	1	2	1	0	0	0	0	0	0	0	3	1	334	344	359	367	39	38	37	34
33	1	1	0	0	1	0	0	0	0	1	0	1	1	3	1	345	346	359	377	40	38	37	34
34	1	1	0	0	1	0	1	0	0	1	1	1	0	1	1	327	326	341	357	41	39	37	35
35	1	0	0	0	0	0	1	0	0	1	1	1	0	1	1	345	350	365	375	42	40	39	36
36	1	0	0	1	1	2	1	0	0	1	1	1	0	1	0	356	362	376	389	43	41	40	37
37	1	0	0	1	0	2	1	1	1	0	1	1	0	1	0	332	334	348	364	44	43	42	38
38	1	0	0	1	0	2	1	1	1	0	1	0	1	2	0	343	350	369	385	46	42	40	40
39	1	0	0	0	1	2	1	1	0	0	1	0	1	2	0	289	295	316	319	48	47	44	43
40	1	0	0	0	1	2	1	1	0	0	0	0	1	2	0	314	317	329	348	31	30	29	26
41	1	0	0	0	1	1	1	0	0	0	0	0	1	2	1	355	360	371	385	34	35	34	29
42	1	0	0	1	1	1	1	0	0	0	0	0	1	2	1	364	361	381	397	35	34	33	30
43	1	0	0	0	1	1	1	0	0	0	0	0	1	2	1	354	361	374	384	36	34	31	30
44	1	0	0	0	0	0	1	0	1	1	0	0	1	2	1	334	329	341	368	37	35	34	31
45	1	1	0	1	1	0	1	1	0	1	0	1	0	2	1	316	312	326	346	40	39	37	34
46	1	1	0	1	0	0	1	1	0	1	1	1	1	2	1	345	361	373	377	41	40	39	37
47	1	1	0	1	2	0	2	1	0	1	1	1	1	3	1	325	327	347	359	41	39	38	36
48	1	1	0	0	1	1	2	1	0	1	1	1	1	3	0	376	381	397	407	39	37	36	34
49	1	2	0	0	1	1	2	1	1	1	1	1	1	3	0	333	331	344	368	38	36	35	33
45	1	1	0	1	1	1	1	1	1	0	1	1	1	3	0	302	307	326	332	37	35	34	32
51	1	1	1	1	1	1	1	1	0	0	1	1	1	3	0	354	340	354	386	36	35	34	30
52	1	0	0	1	1	1	1	1	0	0	0	1	0	3	0	336	337	356	368	41	40	39	35
53	1	0	0	1	2	1	1	1	0	0	1	1	1	2	0	346	344	357	377	39	38	37	32
54	1	0	0	1	1	0	1	0	0	0	0	1	1	2	1	321	327	346	354	42	40	37	35
55	1	0	0	0	2	0	1	0	0	0	0	0	0	2	1	333	334	346	365	57	55	54	51
56	1	0	0	0	2	0	1	0	1	1	0	0	0	2	1	299	297	316	334	46	45	44	40
57	1	1	0	0	1	2	1	0	1	1	0	0	0	2	1	356	351	370	387	37	35	32	31
58	1	1	0	1	2	2	1	0	1	1	1	0	0	1	1	355	361	376	389	38	36	35	32
59	1	1	0	1	1	2	1	0	0	0	1	0	1	1	0	356	352	370	388	38	36	35	32
60	1	1	0	1	1	2	1	0	0	0	1	1	1	1	0	366	373	393	399	40	39	38	32
61	1	1	1	2	2	2	0	1	0	0	1	1	1	1	0	324	331	353	356	41	40	38	36
62	1	1	1	2	1	1	0	1	0	0	1	1	1	1	0	344	350	369	376	42	40	38	36
63	1	0	0	2	1	1	1	1	0	0	0	1	0	2	0	298	307	327	329	43	42	40	36
64	1	0	0	1	1	1	1	1	0	0	0	0	0	2	0	279	294	317	312	44	44	41	38
65	1	0	0	1	1	1	1	1	1	0	0	0	0	2	0	299	296	316	331	38	39	37	32
66	1	0	0	1	1	1	2	1	1	0	0	0	0	2	0	267	270	290	299	39	38	36	33
67	1	0	0	1	1	2	2	0	0	0	0	0	0	2	0	277	282	293	309	42	40	39	36
68	1	0	0	1	1	2	0	0	0	0	1	1	0	2	0	256	272	292	289	38	39	38	32
69	1	0	0	1	1	2	0	0	0	0	1	1	0	2	0	266	271	287	299	39	37	36	34
70	1	1	0	1	1	2	1	0	0	0	1	1	0	2	0	299	298	314	331	42	41	40	36
71	1	1	0	0	1	1	1	1	0	0	1	1	1	2	1	265	284	306	298	45	44	43	39
72	1	1	0	0	0	1	1	1	0	1	0	1	1	3	1	295	294	316	328	49	47	45	43
73	1	1	0	0	1	1	0	1	0	1	0	0	0	3	1	278	276	397	311	53	52	50	45
74	1	1	0	2	0	0	0	1	0	1	0	0	0	3	1	299	296	316	331	44	43	41	38
75	1	1	0	1	1	0	0	1	1	0	0	0	0	3	1	298	295	307	330	45	44	42	39
76	1	1	0	1	1	0	1	0	1	0	0	0	1	3	1	279	282	304	311	44	43	41	38
77	1	2	0	1	1	0	1	0	0	0	1	1	1	3	1	287	294	307	319	42	40	39	36
78	1	0	0	1	1	1	1	0	0	0	1	1	0	3	0	289	293	309	320	39	38	37	34
79	1	0	0	1	1	1	1	0	0	0	1	1	0	2	0	289	294	316	321	37	35	34	32
80	1	0	0	0	0	1	0	0	0	0	1	1	1	2	0	269	273	294	302	43	42	40	37
81	1	0	0	0	1	1	0	0	0	0	0	1	1	2	0	299	297	316	330	46	44	42	40
82	1	0	0	0	0	1	0	0	1	1	1	0	1	2	0	278	283	303	310	49	47	43	44
83	1	0	0	1	0	1	0	0	1	1	1	0	1	2	0	288	294	307	319	38	37	36	33
84	1	1	0	2	1	2	1	0	0	1	1	0	0	2	0	345	344	360	377	34	33	31	28
85	1	1	0	2	1	2	1	0	0	1	1	0	1	2	0	312	314	326	345	42	41	39	36
86	1	1	1	1	1	2	1	1	0	0	0	0	1	1	0	334	349	364	366	41	40	39	37
87	1	1	1	1	1	2	1	0	0	0	0	1	1	1	1	367	372	384	399	37	36	32	31
88	1	1	1	1	1	2	1	0	1	0	0	1	1	1	1	389	385	399	421	39	37	36	33
89	1	1	0	0	1	2	0	0	1	0	0	1	1	1	1	324	323	340	358	41	40	41	35
90	1	1	0	0	0	1	0	0	1	0	0	0	1	1	1	290	294	315	323	42	40	39	38
91	1	0	0	0	0	1	0	1	1	0	0	0	1	2	1	289	288	305	321	45	44	42	40
92	1	0	0	1	0	1	1	1	0	0	0	0	1	2	1	298	298	316	330	47	45	44	41
93	1	0	0	2	0	1	1	1	0	0	1	0	1	2	1	256	260	278	289	38	36	34	32
94	1	0	0	1	1	1	1	1	0	0	1	0	1	2	1	256	261	274	288	37	35	32	31
95	1	0	0	1	1	0	1	1	0	0	1	0	1	2	0	290	294	316	329	38	37	35	33
96	1	0	0	0	1	0	1	0	0	0	1	0	1	2	0	288	286	306	321	38	37	36	33
97	1	1	0	2	1	0	0	0	0	1	1	1	1	2	0	298	298	317	331	31	29	28	25
98	1	1	0	1	1	0	0	0	0	1	0	1	0	3	0	304	306	327	339	53	54	53	48
99	1	1	0	1	1	1	0	0	0	1	0	1	0	3	0	308	307	326	341	40	39	37	35
100	1	1	0	1	0	1	0	0	0	1	0	1	0	3	0	309	306	333	342	41	41	40	35
101	1	1	0	1	1	1	1	0	1	0	0	1	1	3	0	333	329	346	366	42	40	39	37
102	1	1	0	2	1	1	1	1	1	0	0	1	1	3	0	321	321	339	355	43	41	40	39
103	1	0	0	2	0	1	1	1	1	0	0	1	1	3	0	334	334	347	366	44	43	41	40
104	1	0	0	1	0	1	1	1	0	0	1	1	1	3	0	321	337	351	354	38	37	35	33
105	1	0	1	1	1	1	1	0	0	0	1	0	0	1	1	334	318	333	366	39	38	37	35
106	1	0	0	2	1	0	0	0	0	0	1	0	0	1	1	321	317	331	353	42	40	39	37
107	1	0	0	1	1	0	0	0	0	0	1	0	1	1	1	334	338	356	367	38	37	36	33
108	0	0	0	1	1	0	0	0	0	0	1	0	0	2	1	332	327	349	364	39	36	35	36
109	0	0	0	2	1	1	1	1	0	0	1	0	0	2	1	365	361	377	397	42	40	38	39
110	0	0	0	2	1	1	1	1	0	0	1	0	1	2	1	344	338	354	368	45	44	44	42
111	0	0	0	1	1	1	1	1	0	1	1	0	1	2	0	323	327	339	357	49	48	47	47
112	0	1	0	1	1	1	1	0	0	0	0	0	1	3	0	343	340	359	376	53	52	51	50
113	0	1	0	2	1	1	2	0	0	0	0	0	0	3	0	339	340	358	369	44	43	42	41
114	0	1	0	2	2	0	2	0	0	0	0	0	1	3	0	313	339	360	375	45	44	44	43
115	0	1	0	1	1	0	2	1	0	0	0	0	1	3	0	356	371	383	408	44	43	42	41
116	0	0	0	1	2	0	2	1	1	0	1	0	1	3	0	336	362	392	389	42	41	41	43
117	0	0	0	1	1	1	2	1	1	0	1	0	0	3	0	324	338	356	367	39	38	38	36
118	0	0	0	1	1	1	2	1	1	1	1	0	0	3	0	301	306	327	335	37	37	36	35
119	0	0	0	2	2	1	1	1	1	1	1	0	0	2	0	311	316	339	355	43	42	41	40
120	0	1	0	1	2	1	1	0	1	1	1	0	1	2	0	331	329	361	356	46	45	44	43
121	0	1	0	1	0	2	1	0	1	1	0	0	1	2	0	311	310	327	341	49	49	48	47
122	0	1	1	1	0	2	1	1	1	1	0	0	1	2	0	321	320	336	350	38	38	37	35
123	0	1	1	2	1	2	0	1	1	1	0	0	1	2	0	322	322	339	342	34	35	34	31
124	0	1	1	2	1	2	0	2	0	0	0	0	0	1	0	333	333	347	360	42	40	39	39
125	0	2	0	0	0	2	0	2	0	0	1	1	1	1	0	335	344	357	370	41	40	40	38
126	0	2	0	0	1	1	0	2	1	0	1	1	1	1	0	364	360	374	390	37	36	36	35
127	0	2	1	0	1	1	0	2	1	0	1	1	1	1	1	342	341	360	368	39	39	38	36
128	0	2	0	0	1	1	1	1	1	1	0	1	1	2	1	355	351	383	381	41	40	40	39
129	0	1	0	1	1	1	1	1	1	1	0	1	1	2	1	344	345	361	370	42	41	40	39
130	0	1	0	1	0	1	1	1	1	1	0	1	0	2	1	367	363	376	392	45	44	43	42
131	0	1	0	1	0	2	1	1	1	1	0	0	0	2	1	345	330	346	372	47	45	44	43
132	0	1	0	1	0	2	1	1	0	1	0	0	0	2	1	344	337	360	371	38	37	37	36
133	0	0	0	1	0	2	1	2	0	1	1	0	0	2	0	334	331	351	360	37	36	36	34
134	0	0	0	1	1	2	1	2	0	0	1	0	0	1	0	387	383	404	411	38	37	37	36
135	0	0	1	1	1	2	1	2	0	0	1	0	0	1	0	358	354	373	381	38	37	37	35
136	0	0	0	1	1	1	1	2	0	0	1	0	0	1	0	367	384	404	412	31	30	30	28
137	0	0	0	2	1	1	0	0	1	0	0	1	1	1	0	365	362	382	390	53	52	51	49
138	0	0	0	2	2	2	0	2	1	1	0	1	1	2	0	369	362	374	384	35	35	35	32
139	0	0	0	2	1	2	0	2	1	1	0	1	1	2	0	343	349	362	370	36	35	34	33
140	0	0	0	0	2	2	0	1	1	1	0	1	1	2	0	355	353	372	373	37	37	36	34
141	0	0	0	0	1	2	0	1	0	1	0	1	1	2	0	355	364	378	392	40	38	38	37
142	0	0	0	0	1	2	1	1	0	1	1	1	1	3	0	334	350	367	372	41	40	40	38
143	0	0	0	1	2	1	1	1	0	1	1	1	1	3	1	346	354	377	382	41	40	39	39
144	0	1	0	1	1	1	1	1	0	0	1	0	1	3	1	335	350	372	372	39	38	38	37
145	0	1	1	1	1	1	1	1	1	0	1	0	1	3	1	321	340	372	360	38	37	37	35
146	0	1	1	1	1	2	1	1	1	0	1	0	1	1	1	323	324	340	350	37	35	35	34
147	0	1	0	1	1	2	1	1	1	0	1	0	1	1	0	322	333	348	360	36	35	35	36
148	0	1	0	1	1	2	1	1	1	0	0	0	1	1	0	353	347	362	380	41	40	39	38
149	0	0	0	1	1	1	0	1	1	0	0	0	1	2	0	400	398	416	400	39	38	38	37
150	0	0	0	1	1	1	0	1	0	0	0	0	0	2	0	321	313	326	322	42	42	40	40
151	0	0	0	1	1	1	0	1	0	0	0	0	0	2	0	335	330	366	359	57	56	55	55
152	0	0	0	1	2	1	0	1	0	1	1	0	0	3	0	351	357	372	375	46	46	45	43
153	0	0	0	1	1	2	0	1	0	1	1	0	0	3	0	299	299	317	317	37	36	36	35
154	0	0	0	1	2	2	0	1	0	1	1	0	0	3	0	331	344	359	368	38	37	37	36
155	0	0	0	1	1	2	1	0	0	1	1	0	0	3	0	301	310	326	322	38	37	37	36
156	0	0	0	0	1	0	1	0	0	0	1	1	1	3	1	334	335	356	353	40	39	38	37
157	0	2	0	0	1	0	1	0	0	0	1	1	1	1	1	321	317	343	343	49	47	47	46
158	0	2	1	0	1	0	1	0	0	0	0	1	1	1	1	332	329	350	353	38	37	37	36
159	0	2	1	1	0	0	1	0	1	0	0	0	1	1	1	342	340	360	368	34	33	33	33
160	0	2	0	1	0	0	1	0	1	0	0	1	1	1	1	311	310	330	338	42	40	39	40
161	0	2	0	1	0	0	1	0	0	0	0	1	0	2	1	311	311	322	327	41	39	39	39
162	0	2	0	1	0	1	0	0	0	0	1	1	1	2	1	320	326	347	339	37	36	35	36
163	0	2	0	0	1	1	0	1	0	0	1	0	1	2	1	323	321	337	328	39	37	36	37
164	0	2	0	0	1	1	0	1	0	1	1	0	1	2	1	343	337	351	359	41	40	40	39
165	0	2	0	1	1	1	0	1	0	1	1	1	1	2	0	322	327	347	348	42	43	42	40
166	0	1	0	1	1	1	1	1	0	1	1	1	1	3	0	321	320	339	340	45	44	43	42
167	0	1	1	0	1	2	1	1	0	0	0	1	1	3	0	343	347	368	370	47	46	45	45
168	0	1	0	0	1	2	1	0	0	0	0	1	0	3	0	313	322	337	339	38	39	38	35
169	0	1	0	1	1	2	1	0	0	0	0	0	0	3	0	344	350	371	371	37	37	36	35
170	0	1	0	1	2	2	1	0	0	1	0	0	0	3	1	345	359	381	380	38	36	36	36
171	0	1	0	1	1	2	2	0	0	1	0	0	0	1	1	324	341	360	362	38	37	36	35
172	0	1	0	0	1	0	2	0	1	1	1	0	0	1	1	355	362	382	393	31	30	30	29
173	0	1	0	1	1	0	2	0	1	0	1	1	0	1	1	301	309	317	328	53	52	50	50
174	0	1	0	1	1	0	2	0	1	0	1	1	0	1	1	303	301	312	310	40	39	38	37
175	0	0	0	1	1	0	2	1	1	1	0	1	0	2	1	301	309	319	317	41	40	40	38
176	0	0	0	0	2	1	1	1	1	0	0	1	0	2	0	301	317	321	327	42	40	40	39
177	0	0	0	0	1	1	1	1	0	0	0	0	0	2	0	324	342	349	340	43	41	40	40
178	0	0	0	0	2	1	1	0	0	1	0	0	1	2	0	311	323	327	339	44	43	42	41
179	0	0	0	1	1	1	1	0	0	1	0	0	1	2	0	335	342	345	342	43	42	41	40
180	0	0	0	1	2	1	1	0	0	1	0	0	0	2	0	336	354	361	363	39	38	37	36
181	0	0	1	1	1	1	1	1	0	1	1	0	0	2	0	364	373	383	400	38	37	37	36
182	0	0	1	2	1	0	0	1	1	1	1	1	0	2	0	301	310	311	339	45	43	42	41
183	0	0	0	2	1	0	1	0	1	1	1	0	0	2	1	302	311	311	340	37	36	35	35
184	0	0	0	2	1	2	1	0	1	1	1	1	0	3	1	322	320	322	331	38	37	36	36
185	0	1	0	1	1	2	1	0	1	1	1	1	1	3	1	323	319	321	323	39	38	37	36
186	0	1	0	1	0	2	1	0	1	0	1	0	1	3	1	332	330	336	338	41	39	39	38
187	0	1	0	1	0	1	1	1	1	0	1	0	1	3	0	342	339	339	349	42	40	40	40
188	0	1	0	2	1	1	1	0	1	0	1	0	1	3	0	341	340	347	349	45	44	43	42
189	0	1	0	2	2	1	1	0	1	0	0	0	1	3	0	321	317	324	328	46	45	44	43
190	0	1	0	1	1	2	1	0	1	0	0	0	0	3	0	339	332	342	334	43	44	43	40
191	0	1	0	1	2	2	1	1	0	1	0	0	1	1	0	327	324	324	323	47	46	45	45
192	0	1	0	1	1	2	0	1	0	1	0	0	0	1	1	329	327	328	325	50	48	48	48
193	0	1	0	1	1	2	0	1	0	1	0	0	0	1	1	324	322	329	322	51	49	48	49
194	0	2	1	1	1	2	0	0	0	1	0	0	0	1	1	337	334	345	354	52	50	50	49
195	0	2	0	0	1	1	0	0	0	1	1	0	0	3	1	319	326	327	325	43	43	42	40
196	0	2	0	0	1	1	1	0	0	1	1	1	0	3	0	308	306	324	324	45	44	43	42
